# Supplementary material for: Chitosan-TPP Nanogels for Ocular Delivery of Folic Acid: Release Profile, Corneal Permeation, and Mucoadhesion Assessment
Source: Pharmaceutics. 2025 Mar 27;17(4):424. doi: 10.3390/pharmaceutics17040424 (PMC12030068; doi:10.3390/pharmaceutics17040424)
Supplement: Supplementary file 1 [file pharmaceutics-17-00424-s001.zip]

Archive with 3 entries (3 files):
- Figure 1_Supplementary.tif
- Figure 2_Supplementary.tif
- New_Supplementary Table 1.docx
